# Supplementary material for: Anti-Inflammatory Effects of Honeysuckle Leaf Against Lipopolysaccharide-Induced Neuroinflammation on BV2 Microglia
Source: Nutrients. 2024 Nov 19;16(22):3954. doi: 10.3390/nu16223954 (PMC11597670; doi:10.3390/nu16223954)
Supplement: Supplementary file 1 [file nutrients-16-03954-s001.zip]

Archive with 1 entries (1 files):
- nutrients-3222368-supplementary.pdf
